# Supplementary material for: Construction and validation of nomogram prediction model for recurrent spontaneous abortion based on the expression of MALAT1, miR-515-5p, and MCL1 mRNA
Source: Front Med (Lausanne). 2025 Dec 17;12:1558818. doi: 10.3389/fmed.2025.1558818 (PMC12753443; doi:10.3389/fmed.2025.1558818)
Supplement: Supplementary file 2 [file Supplementary_file_2.xlsx]

## Sheet: Sheet1
group	age	BMI	Abortion gestational age	Number of miscarriages	Smoking history	Drinking history	Types of previous abortion	gravidity	parity	Combined with hysteromyoma	Complicated with hypertension	Complicated with diabetes	Progesterone in early pregnancy	Early pregnancy hCG	MALAT1	miR-515-5p	MCL1 mRNA
1	27	24.74	9.97	0	1	1	1	1.66	0.38	1	1	1	20.68	13291.6	1.25	0.8	1.22
1	30	21.18	10.01	0	1	1	1	2.48	1.09	1	1	1	19.84	13279.9	1.91	0.82	1.22
1	27	20.56	10.29	0	1	1	1	3.38	1.7	1	1	1	20.84	12387.9	0.93	0.31	1.26
1	26	23.33	8.05	0	1	1	1	1.92	1.31	1	1	1	19.93	12903.5	2.34	0.77	1.6
1	27	23.97	9	0	1	1	1	3.7	1.6	1	1	1	17.64	12636.2	1.4	0.8	2.09
1	27	25.63	8.78	0	1	1	1	5	1.47	1	1	1	17.73	13597.9	1.66	0.79	2.02
1	30	23.16	8	0	1	1	1	3.26	1.07	1	1	0	19.42	13284	2.93	0.96	1.99
1	30	25.24	9.59	0	1	1	1	2.73	1.17	1	0	0	19.61	13022.4	1.73	0.46	1.71
1	30	19.88	9.29	0	1	0	1	4.13	0.51	1	0	0	21.28	13207.2	2.51	0.41	1.92
1	31	28.7	8.39	0	1	0	1	2.83	0.41	1	0	0	20.45	13986.3	2.32	0.53	0.93
1	23	24.77	11.43	0	1	0	1	5.06	0.61	1	0	0	20.51	12830.4	1.56	0.87	1.21
1	30	27.01	10.17	0	1	0	1	5.78	0.27	1	0	0	22.7	13266.6	0.75	0.81	2.23
1	28	26.19	7.13	0	0	0	1	3.18	1.71	1	0	0	20.06	13481.1	2.35	0.71	1.79
1	23	22.68	9.63	0	0	0	1	3.44	0.79	1	0	0	19.83	13326.2	2.22	0.99	2.16
1	29	24.19	11.1	0	0	0	1	5.46	1.44	1	0	0	19.45	13695.6	2.56	0.37	1.23
1	30	25.59	7.9	0	0	0	1	2.95	1.91	0	0	0	20.8	13438	1.39	0.47	2.41
1	27	24.5	11.55	0	0	0	1	3.66	1.12	0	0	0	17.98	13882.9	1.68	1.02	1.03
1	29	17.73	7.44	0	0	0	1	2.59	0.58	0	0	0	22.34	13180.9	1.68	0.81	1.27
1	30	23.16	10.9	0	0	0	1	4.33	1.64	0	0	0	19.28	13724	3.16	1.07	1.79
1	24	23.83	9.13	0	0	0	1	3.16	1.39	0	0	0	17.9	13129.5	0.81	1.15	1.46
1	26	23.91	10.7	0	0	0	1	2.47	0.58	0	0	0	20.52	13319.3	1.15	0.37	1.62
1	29	23.62	8.64	0	0	0	1	2.28	0.67	0	0	0	16.89	12520.2	1.45	1.03	1.42
1	35	22.94	9.4	0	0	0	1	2.37	1.48	0	0	0	17.64	13341.3	1.93	0.58	1.55
1	31	18.67	6.44	0	0	0	1	3.93	1.14	0	0	0	18.43	13362.3	1.91	0.83	1.18
1	33	22.81	9.16	0	0	0	1	3.06	1.4	0	0	0	19.71	12956.7	2.03	0.95	1.29
1	30	23.97	6.57	0	0	0	1	2.19	0.34	0	0	0	24.56	12754.6	2.1	1.01	1.81
1	24	21.45	6.42	0	0	0	1	3.2	0.01	0	0	0	18.58	13788.7	2.69	0.5	1.8
1	32	22.03	9.41	0	0	0	1	4.43	0.62	0	0	0	22.2	13557.1	1.61	0.99	0.77
1	31	24.02	12.16	0	0	0	1	5.29	1.53	0	0	0	18.06	13394.5	2.37	0.96	1.06
1	27	23.16	11.13	0	0	0	1	2.01	0.7	0	0	0	17.96	13357.1	1.17	0.4	2.16
1	31	22.57	9.98	0	0	0	1	2.08	1.21	0	0	0	21.13	12939.7	2.64	0.61	1.57
1	30	26.72	7.47	0	0	0	1	1.97	1.14	0	0	0	18.06	13492.2	1.4	0.85	1.74
1	28	23.16	8.9	0	0	0	1	3.11	0.15	0	0	0	19.97	13439.5	2.1	0.54	1.42
1	30	24.93	11.48	0	0	0	1	2.76	0.18	0	0	0	20.93	14023.7	1.73	0.93	2.07
1	29	16.79	8.81	0	0	0	1	1.66	0.25	0	0	0	19.27	12604	3.01	0.5	0.99
1	29	25.33	8.54	0	0	0	1	3.3	0.34	0	0	0	18.41	13322.7	1.87	0.94	2.02
1	30	26.59	8.37	0	0	0	1	4.43	0.18	0	0	0	22.83	12862.9	2.24	0.29	1.59
1	30	24.9	8.15	0	0	0	1	5.25	1.4	0	0	0	20.58	12916.3	2.78	1.15	1.71
1	30	23.16	11.21	0	0	0	1	3.09	0.01	0	0	0	21.65	12429.7	1.74	0.88	0.55
1	28	24.14	10.85	0	0	0	1	2.87	1.41	0	0	0	22.24	13171.4	0.05	0.83	2.13
1	31	25.31	7.57	0	0	0	1	6.27	1.71	0	0	0	21.88	13219.9	1.21	0.58	1.4
1	28	26.17	10.74	0	0	0	1	3.39	1.82	0	0	0	20.75	12504.4	1.18	0.73	1.97
1	24	22.36	9.39	0	0	0	1	1.53	0.11	0	0	0	20.36	12662.5	1.19	0.94	0.89
1	27	26.01	8.22	0	0	0	1	0.3	0.38	0	0	0	19.44	12761.1	2.53	0.4	1.32
1	32	21.31	8.24	0	0	0	1	4.98	0.24	0	0	0	22.1	13082.8	1.95	0.27	1.92
1	23	21.86	9.19	0	0	0	1	4.12	0.68	0	0	0	18.88	12784.7	2.07	0.69	1.36
1	20	26.1	7.59	0	0	0	1	2.25	1.2	0	0	0	22.05	12903.7	1.78	0.55	2.28
1	24	24.48	8.1	0	0	0	1	3.67	1.38	0	0	0	22.05	13167.3	1.26	0.75	1.48
1	29	27.61	8.8	0	0	0	1	3.68	0.77	0	0	0	18.81	14005.8	2.39	0.74	1.32
1	28	22.38	9.13	0	0	0	1	1.97	1.58	0	0	0	18.75	13421.7	1.8	0.6	1.17
1	29	25.14	7.71	0	0	0	1	3.07	0.16	0	0	0	20.18	13055.4	2.34	0.28	2.19
1	28	25.22	7.65	0	0	0	1	3.26	2.05	0	0	0	19.45	12933.1	1.79	0.47	1.49
1	28	19.76	9.44	0	0	0	1	3.04	1.09	0	0	0	22.62	13766.9	1.43	0.86	1.95
1	26	25.22	8.78	0	0	0	1	2.4	0.26	0	0	0	19.99	13110.4	2.47	0.65	1.32
1	24	24.51	8.34	0	0	0	1	4.05	1.44	0	0	0	21.77	13104.5	1.71	0.1	1.96
1	25	23.34	7.68	0	0	0	1	3.45	1.19	0	0	0	18.78	13388.6	1.27	0.45	1.14
1	26	21.23	9.34	0	0	0	1	3.52	0.72	0	0	0	18.75	14161.9	1.95	0.44	1.5
1	31	23.12	9.23	0	0	0	1	2.53	1.28	0	0	0	18	13424	1.32	1.05	1.44
1	27	23.16	8.6	0	0	0	1	4.29	0.73	0	0	0	22.04	13047.5	2.43	0.73	1.82
1	30	20.64	13.12	0	0	0	1	2.44	0.69	0	0	0	21.77	13457.3	2.27	0.96	1.04
1	24	24.09	11.12	0	0	0	1	4.34	0.71	0	0	0	14.57	12690.6	1.5	0.6	1.12
1	29	19.6	6.78	0	0	0	1	2.83	1.11	0	0	0	17.79	14076.5	1.77	0.98	1.74
1	27	23.8	8.24	0	0	0	1	5.53	0.01	0	0	0	22.29	13210.3	2.45	0.84	1.45
1	36	25.32	11.49	0	0	0	1	1.91	0.01	0	0	0	20.59	13670	1.47	0.21	0.79
1	33	22.96	8.42	0	0	0	1	2.31	1.65	0	0	0	20.59	13176.3	0.92	0.43	1.36
1	34	24.64	4.83	0	0	0	1	4	0.72	0	0	0	23.57	13429.1	1.42	0.73	1.17
1	35	23.28	9.59	0	0	0	1	3.94	0.21	0	0	0	22.04	13091.8	1.58	0.54	2.49
1	30	22.05	11.8	0	0	0	1	4.12	0.72	0	0	0	20.47	13082.8	2.18	0.53	1.86
1	25	23.38	10.12	0	0	0	1	4.42	0.54	0	0	0	18.67	12978.1	2.01	0.37	1.15
1	27	23.9	8.58	0	0	0	1	1.35	1.46	0	0	0	23.5	13846.8	1.23	0.77	1.84
1	28	25.59	7.44	0	0	0	1	2.01	1.42	0	0	0	21.07	13583.8	2.61	0.39	1.59
1	26	20.69	10.95	0	0	0	1	3.69	1.63	0	0	0	17.71	12963.1	1.98	0.41	1.17
1	26	21.69	8.62	0	0	0	1	1.89	1.63	0	0	0	19.63	13347.3	1.88	0.15	1.82
1	21	22.12	11	0	0	0	1	2.5	0.14	0	0	0	19.96	14046.4	2.33	0.33	1.62
1	27	23.16	7.82	0	0	0	1	1.57	0.24	0	0	0	21.61	12873.7	1.5	0.51	1.41
1	29	21.84	10.07	0	0	0	1	0.98	0.58	0	0	0	19.27	13325.9	0.93	0.52	0.93
1	21	27.17	9.06	0	0	0	1	1.45	1.13	0	0	0	24.88	13034.7	1.28	0.59	2.19
1	30	23.62	10.6	0	0	0	1	2.73	0.72	0	0	0	19.5	13522.5	2.55	1.05	1.08
1	26	19.81	8.78	0	0	0	1	2.72	0.38	0	0	0	20.88	13463.3	1.5	0.42	1.93
1	33	24.11	9.05	0	0	0	1	3.11	1.48	0	0	0	19.11	13780.1	1.32	0.61	1.5
1	25	20.33	9.89	0	0	0	1	2.11	1.49	0	0	0	22.32	12572.6	1.75	0.52	1.79
1	25	23.43	7.99	0	0	0	1	2.77	1.65	0	0	0	18.6	13682.6	1.72	0.61	1.18
1	27	21.51	8.56	0	0	0	1	2.92	0.15	0	0	0	21.54	12969.2	2.13	0.49	1.61
1	26	23.66	8.82	0	0	0	1	2.28	0.53	0	0	0	21.61	13995.4	1.57	0.75	1.87
1	26	24.66	10.68	0	0	0	1	3.7	0.02	0	0	0	20.13	13679.2	2.77	0.54	1.75
1	27	22.56	6.76	1	0	0	1	2.83	1.72	0	0	0	21.65	12964.6	2.34	0.56	1.23
1	29	18.99	11.69	1	0	0	1	4.19	1.27	0	0	0	18.6	13270.8	2	0.45	1.65
1	27	21.59	6.9	1	0	0	1	2.16	2.25	0	0	0	21.53	12983.5	1.34	0.44	1.14
1	22	24.84	9.02	1	0	0	1	5.36	0.27	0	0	0	24.79	13449.2	1.97	0.82	1.25
1	30	25	7.02	1	0	0	1	4.47	1.23	0	0	0	20.5	13338	2.6	0.92	1.58
1	23	24.39	8	1	0	0	1	2.69	0.89	0	0	0	21.75	13883.5	2.44	0.67	1.87
1	31	25.79	8.7	1	0	0	1	0.7	0.26	0	0	0	20.82	13803	2.15	0.56	1.53
1	27	23.34	10.5	1	0	0	1	3.3	1.33	0	0	0	22.98	12949.9	1.36	0.43	1.64
1	27	23.62	8.43	1	0	0	1	4.81	0.2	0	0	0	23.02	13711.6	2.95	0.49	1.68
1	17	23.16	11.52	1	0	0	1	3.7	1.69	0	0	0	22.8	13558.8	2.31	0.61	1.15
1	24	23.28	9.43	1	0	0	1	4.24	0.3	0	0	0	17.1	12947.4	2.69	1.11	2.13
1	27	24.77	10.67	1	0	0	1	2.89	1.45	0	0	0	21.38	13277	1.68	0.56	2.66
1	27	23.16	8.93	1	0	0	1	2.03	1.62	0	0	0	22.57	12854.1	1.89	0.83	1.39
1	28	22.81	9.77	1	0	0	1	3.16	0.38	0	0	0	19.63	12377	2.49	0.8	1.65
1	26	23.77	9.36	1	0	0	1	3.5	0.6	0	0	0	20.02	12553.1	1.7	0.27	1.63
1	23	20.85	12.14	1	0	0	1	4.42	0.51	0	0	0	19.57	13256.5	1.85	0.51	2.26
1	29	24.45	11.38	1	0	0	1	3.02	0.55	0	0	0	22.14	12430.8	1.38	0.73	0.88
1	27	28.03	7.8	1	0	0	0	3.96	1.27	0	0	0	20.45	13530.5	0.57	0.84	1.43
1	29	23.65	11.52	1	0	0	0	1.76	0.11	0	0	0	18.07	13115.9	1.89	0.67	1.31
1	27	20.82	11.71	1	0	0	0	3.11	1.39	0	0	0	19.67	13668	1.11	0.75	1.04
1	28	18.83	7.51	1	0	0	0	1.46	0.73	0	0	0	22.56	13315	1.27	1.1	1.93
1	28	22.78	8.52	1	0	0	0	2.05	0.76	0	0	0	20.42	13106.6	2.37	1.1	1.79
1	29	17.62	10.44	1	0	0	0	1.17	1.1	0	0	0	20.02	12759.9	2.27	0.8	1.8
1	31	18.44	10.93	1	0	0	0	4.21	1.09	0	0	0	19.49	13417.3	1.18	0.57	1.69
1	23	30.25	14.08	1	0	0	0	3.4	0.62	0	0	0	18.36	12937.5	2.48	0.63	0.96
1	27	22.76	9.4	1	0	0	0	4.64	0.02	0	0	0	18.82	14202	2.25	0.63	1.9
1	24	25.75	10.78	1	0	0	0	4.39	0.89	0	0	0	23.62	13345.4	2.38	0.6	1.78
1	26	22.22	9.96	1	0	0	0	1.71	0.77	0	0	0	20.9	12776.8	1.69	0.99	2
1	31	19.58	6.21	1	0	0	0	2.15	1.06	0	0	0	20.01	13880.2	1.09	0.2	1.62
1	31	18.23	9.94	1	0	0	0	4.58	1.99	0	0	0	24.78	13356.1	2.01	0.61	1.61
1	27	23.96	12.2	1	0	0	0	5.23	0.35	0	0	0	21.15	13146.5	2.66	0.43	1.57
1	31	24.02	7.6	1	0	0	0	4.88	0.61	0	0	0	21.15	13058.3	2.2	0.58	1.08
1	24	26.5	7.95	1	0	0	0	5.03	0.25	0	0	0	22.47	13097.5	1.42	0.95	1.4
1	26	25.19	8.2	1	0	0	0	5.12	1.47	0	0	0	21.71	13179.1	1.29	0.85	1.5
1	28	21.33	8.79	1	0	0	0	1.58	0.2	0	0	0	18.34	12565.9	2.56	0.78	1.88
1	29	20.42	7.96	1	0	0	0	3.98	1.17	0	0	0	20.14	14283.6	1.33	1.36	1.15
1	27	18.82	9.05	1	0	0	0	3.41	0.68	0	0	0	16.54	12443.2	1.96	0.71	1.8
1	31	20.26	8.19	1	0	0	0	4.81	1.66	0	0	0	19.69	12567.2	0.95	0.56	0.41
1	34	22.4	9.91	1	0	0	0	3.89	0.59	0	0	0	21.83	12775.7	2.17	0.2	1.43
1	30	20.63	9.8	1	0	0	0	2.49	1.09	0	0	0	20.21	13783.8	1.5	0.44	0.1
1	33	24.88	10.26	1	0	0	0	3.42	0.19	0	0	0	21.15	13396.7	2.07	0.32	1.42
1	32	21.33	9.18	1	0	0	0	2.5	0.42	0	0	0	19.98	13262.3	1.97	0.37	1.53
1	19	22.25	8.23	1	0	0	0	4.02	1.35	0	0	0	18.05	13386.8	2.43	0.74	1.67
1	31	24.39	7.96	1	0	0	0	3.13	0.36	0	0	0	20.18	13478.1	1.16	0.28	1.84
1	29	22.02	9.07	1	0	0	0	2.92	0.37	0	0	0	18.73	13565.4	2.14	0.99	2.13
1	31	21.72	8.82	1	0	0	0	5.61	1.48	0	0	0	18.86	13562.8	1.91	0.23	1.23
1	27	23.16	8.4	1	0	0	0	4.01	1.58	0	0	0	20.61	12422.6	1.12	1.1	2.25
1	26	20.3	8.12	1	0	0	0	2.55	1.21	0	0	0	18.64	12571.3	1.94	0.87	1.83
1	30	21.61	8.15	1	0	0	0	1.55	0.13	0	0	0	20.47	13640.8	1.28	0.91	1.43
1	28	23.16	11.17	1	0	0	0	5.79	0.62	0	0	0	21.8	11995.4	1.52	0.67	1.73
0	34	24.16	6.58	0	1	1	1	4.23	0.44	1	1	1	20.49	12877.2	2.61	0.71	1.71
0	31	23.3	9.61	0	1	1	1	1.42	0.14	1	1	1	23.12	13350.5	2.11	0.94	1.61
0	26	21.54	6.82	0	1	1	1	3.58	1.46	1	0	1	17.95	13099.6	2.04	0.75	2.11
0	25	24.58	7.77	0	1	0	1	2.4	1.62	1	0	0	19.28	12806	1.15	0.97	1.44
0	29	24.68	9.97	0	1	0	1	5.12	0.06	1	0	0	21.15	13395.9	1.21	0.3	1.45
0	28	20.54	12.14	0	0	0	1	4.13	1.89	1	0	0	20.64	13457.4	2.99	0.98	1.77
0	30	23.02	7.36	0	0	0	1	2.1	0.38	1	0	0	17.48	13174.9	2.75	0.85	1.37
0	24	23.04	9.1	0	0	0	1	2.95	1.41	1	0	0	22.11	12843	1.26	0.6	1.95
0	21	18.26	9.09	0	0	0	1	4.6	0.01	0	0	0	19.66	13356.7	1.28	0.34	1.78
0	27	22.88	8.67	0	0	0	1	4.64	1.15	0	0	0	21.43	12754.1	1.26	0.54	1.27
0	27	22.82	7.91	0	0	0	1	3.73	1.23	0	0	0	22.43	12920.9	1.02	0.8	1.31
0	31	21.73	12.24	0	0	0	1	4.25	0.59	0	0	0	18.95	12971.3	1.56	0.13	1.58
0	28	21.06	8.45	0	0	0	1	4.03	0.92	0	0	0	18.13	13306.1	1.58	0.99	1.21
0	24	21.43	8.48	0	0	0	1	5.88	1.2	0	0	0	19.58	13764.1	0.92	0.35	1.8
0	22	21.94	5.2	0	0	0	1	4.63	1.76	0	0	0	19.74	12522.8	1.38	0.73	1.36
0	28	25.96	5.74	0	0	0	1	4.54	0.94	0	0	0	18.69	13358.2	1.1	0.37	1.19
0	30	23.14	8.64	0	0	0	1	4.93	1.61	0	0	0	20.66	13433.5	1.2	0.45	1.05
0	29	23.02	8.33	0	0	0	1	2.32	0.97	0	0	0	19.01	13641.2	2.93	0.5	1.52
0	30	26.04	8.64	0	0	0	1	2.62	0.52	0	0	0	19.42	14309.2	1.72	0.31	1.62
0	32	20.04	9.09	0	0	0	1	3.75	1.17	0	0	0	22.8	13380.2	1.37	0.86	1.23
0	21	23.8	10.17	0	0	0	1	2.15	1.5	0	0	0	21.14	13377.5	1.95	1.01	1.32
0	28	20.61	8.69	0	0	0	1	2.92	0.05	0	0	0	19.59	13777.4	1.99	0.48	1.76
0	29	25.21	9	0	0	0	1	2.8	1.22	0	0	0	21.1	12462.9	1.32	0.69	1.57
0	27	22.14	10.81	0	0	0	1	2.06	0.05	0	0	0	19.89	13596.6	2.1	0.58	1.56
0	29	27.6	9.09	0	0	0	1	4.89	1.05	0	0	0	21.38	13755.4	1.38	0.74	1.2
0	22	23.7	9.14	0	0	0	1	4.4	1.5	0	0	0	22.71	13280	1.37	0.76	1.62
0	25	20.97	10.11	0	0	0	1	2.27	0.01	0	0	0	20.79	13643.5	1	1.24	1.43
0	30	23.53	9.61	0	0	0	1	2.88	1.75	0	0	0	17.85	13608.5	2.54	0.76	1.55
0	32	20.4	8.65	0	0	0	1	4.4	1.14	0	0	0	17.16	13342.1	1.18	0.41	1.73
0	30	24.78	8.8	0	0	0	1	2.69	0.35	0	0	0	21.19	13314.8	1.13	0.5	1.92
0	32	23.32	10.2	0	0	0	1	4.49	0.03	0	0	0	19.48	12444	2.99	0.54	1.88
0	30	23.02	11.05	0	0	0	1	2.41	1.56	0	0	0	20.63	13493.9	1.28	0.2	1.85
0	32	22.41	9.33	1	0	0	1	0.94	1.07	0	0	0	19.93	13107.3	2.61	0.61	1.55
0	26	22.82	7.91	1	0	0	1	4.4	0.01	0	0	0	21.85	13517.5	1.07	0.73	1.36
0	22	23.02	12.8	1	0	0	1	3.2	0.05	0	0	0	19.8	12359.1	1.15	0.32	1.54
0	30	22.26	9.09	1	0	0	1	4.2	1.85	0	0	0	20.37	12718.8	1.43	0.67	1.76
0	31	22.72	10.35	1	0	0	1	5.48	0.04	0	0	0	19.4	13017	2.47	0.66	1.7
0	28	25.59	8.55	1	0	0	1	2.5	0.32	0	0	0	20.76	13521.2	2.06	0.56	1.32
0	28	26.28	8.17	1	0	0	1	3.23	1.13	0	0	0	16.99	13007	3.03	0.38	1.52
0	27	25.38	7.03	1	0	0	1	2.28	1.37	0	0	0	22.13	12773.6	1.51	0.45	1.84
0	31	23.12	9.09	1	0	0	0	2.12	0.94	0	0	0	21.31	13650.8	1.87	1.02	1.64
0	29	24.44	11.42	1	0	0	0	5.83	1.08	0	0	0	19.93	13770	2.13	0.75	1.47
0	33	22.56	8.99	1	0	0	0	0.7	0.09	0	0	0	15.32	12854.4	2.31	0.44	1.37
0	29	25.09	7.44	1	0	0	0	4.68	0.48	0	0	0	23.57	13822	1.37	1.09	1.27
0	29	20.67	10.69	1	0	0	0	4.32	0.07	0	0	0	18.14	13748.8	1.89	0.6	1.8
0	26	24.98	10.87	1	0	0	0	2.78	0.01	0	0	0	19.56	13147	1.62	0.94	2.04
0	31	20.06	7.88	1	0	0	0	0.36	1.08	0	0	0	22.2	12356.5	2.87	0.46	1.74
0	28	22.42	8.74	1	0	0	0	5.25	0.08	0	0	0	20.8	13124.5	2.37	0.79	1.51
0	32	18.17	11.81	1	0	0	0	3.05	0.2	0	0	0	17.94	12745	2.68	0.42	1.7
0	31	20.11	12.45	1	0	0	0	2.51	0.16	0	0	0	19.15	13709.5	1.33	0.66	1.7
0	31	26.3	7.82	1	0	0	0	3.84	0.01	0	0	0	20.32	14318.2	1.4	0.87	1.75
0	28	26.17	9.3	1	0	0	0	3.11	0.01	0	0	0	20.55	13524.1	1.6	0.68	1.13
0	23	21.82	8.19	1	0	0	0	1.45	0.9	0	0	0	18.75	12703.8	2.18	0.81	1.95
0	23	22.07	9.09	1	0	0	0	5.9	0.27	0	0	0	18.55	13353.4	3.01	0.76	1.5
0	36	23.15	8.84	1	0	0	0	2.33	0.78	0	0	0	22.13	12862.3	1.97	0.6	1.39
0	26	26.06	11.21	1	0	0	0	3.21	1.01	0	0	0	19.03	13387.9	1.45	0.66	1.88
0	30	21.97	9.94	1	0	0	0	3.08	2.05	0	0	0	18.37	13331.8	1.71	0.53	1.58
0	34	23.55	5.35	1	0	0	0	2.54	0.78	0	0	0	20.72	13315.4	1.35	0.66	1.61
